# Supplementary material for: Metabolic regulation of telomere silencing by SESAME complex-catalyzed H3T11 phosphorylation
Source: Nat Commun. 2021 Jan 26;12:594. doi: 10.1038/s41467-020-20711-1 (PMC7838282; doi:10.1038/s41467-020-20711-1)
Supplement: Supplementary file 3 — Source Data [file 41467_2020_20711_MOESM3_ESM.zip]

Archive with 2 entries (2 files):
- Source data files for Main Figures.xlsx
- Source data files for Supplementary Figures.xlsx
