# Supplementary material for: Metabolic regulation of telomere silencing by SESAME complex-catalyzed H3T11 phosphorylation
Source: Nat Commun. 2021 Jan 26;12:594. doi: 10.1038/s41467-020-20711-1 (PMC7838282; doi:10.1038/s41467-020-20711-1)
Supplement: Supplementary file 3 — Source Data [file 41467_2020_20711_MOESM3_ESM.zip › Source data files for Main Figures.xlsx]

## Sheet: Figure 1f
		Untagged			Pyk1-Flag					Mean		SEM		P-value
	Primers	REP 1	REP 2	REP 3	REP 1	REP 2	REP 3		Primers	Untagged	Pyk1-Flag	Untagged	Pyk1-Flag	Pyk1-Flag/Untagged
	TEL-6L	0.8276	0.8261	0.6457	4.4198	1.5876	2.027		TEL-6L	0.766467	2.67813	0.0603849	0.880023	0.0961113
	TEL-6R	1.45591	1.37443	1.33987	5.7957	8.0199	7.0209		TEL-6R	1.39007	6.9455	0.0343985	0.643177	0.000993422
	TEL-8L	0.5728	0.9195	0.2699	1.6025	2.5977	2.5862		TEL-8L	0.5874	2.26213	0.187665	0.329833	0.011572
	TEL-8R	0.3603	0.2017	0.7145	2.4961	1.9025	2.0582		TEL-8R	0.4255	2.15227	0.15158	0.177695	0.00178501
	TEL-12L	0.1483	0.2435	0.163	2.5146	2.4898	2.6666		TEL-12L	0.184933	2.557	0.0295892	0.0552657	2.91319e-06
	TEL-12R	0.8315	0.7611	0.6864	5.209	7.3047	6.3014		TEL-12R	0.759667	6.2717	0.0418929	0.605159	0.000813311
	PYK1	0.3249	0.7904	0.3854	2.02	1.6353	2.028		PYK1	0.500233	1.89443	0.146131	0.129587	0.00203698
	YJR011C	0.6376	0.8046	1.0545	0.8711	0.9488	1.005		YJR011C	0.832233	0.941633	0.121139	0.0388193	0.438272
		Untagged			Ser33-Flag					Mean		SEM		P-value
	Primers	REP 1	REP 2	REP 3	REP 1	REP 2	REP 3		Primers	Untagged	Ser33-Flag	Untagged	Ser33-Flag	Ser33-Flag/Untagged
	TEL-6L	0.8918	0.7803	0.6427	2.0323	3.487	1.8495		TEL-6L	0.7716	2.45627	0.0720404	0.442055	0.0322537
	TEL-6R	1.05	0.8045	0.5637	3.835	4.338	4.254		TEL-6R	0.806067	4.14233	0.140385	1.0526	9.09675e-05
	TEL-8L	0.34	0.4	0.181	1.294	1.172	1.282		TEL-8L	0.307	1.24933	0.0653376	0.340422	0.000243222
	TEL-8R	0.176	0.232	0.201	1.587	1.75	1.426		TEL-8R	0.203	1.58767	0.0161967	0.456921	0.000128463
	TEL-12L	0.3405	0.4001	0.181	1.2938	1.1715	1.2823		TEL-12L	0.3072	1.2492	0.0654035	0.340345	0.000245366
	TEL-12R	0.5979	0.683	0.5918	2.3257	2.2013	2.6566		TEL-12R	0.624233	2.39453	0.0294361	0.563382	0.000219075
	PYK1	0.325	0.79	0.385	1.385	1.8925	1.9277		PYK1	0.5	1.73507	0.146031	0.290407	0.00564414
	YJR011C	0.8501	1.085	0.8083	0.6831	0.8507	0.881		YJR011C	0.914467	0.804933	0.0861162	0.118734	0.359204
		Untagged			Sam1-Flag					Mean		SEM		P-value
	Primers	REP 1	REP 2	REP 3	REP 1	REP 2	REP 3		Primers	Untagged	Sam1-Flag	Untagged	Sam1-Flag	Sam1-Flag//Untagged
	TEL-6L	0.8851	0.7199	0.5984	2.672	3.6121	1.4606		TEL-6L	0.734467	2.58157	0.083083	0.671866	0.0423854
	TEL-6R	1.524	1.54918	1.43392	3.16979	3.41272	2.74735		TEL-6R	1.50237	3.10995	0.0349867	0.560402	0.00123984
	TEL-8L	0.07539	0.26994	0.25923	3.00485	1.74682	2.30647		TEL-8L	0.20152	2.35271	0.0631407	0.913427	0.00432761
	TEL-8R	0.71445	0.38547	0.63934	3.13161	1.78703	1.7167		TEL-8R	0.579753	2.21178	0.0995321	0.876139	0.0256997
	TEL-12L	0.29824	0.24859	0.24331	1.10532	1.18375	1.26416		TEL-12L	0.26338	1.18441	0.0174965	0.286461	4.74747e-05
	TEL-12R	0.179	0.271	0.276	2.048	1.606	1.522		TEL-12R	0.242	1.72533	0.0315331	0.591502	0.000870697
	PYK1	0.87546	0.87546	0.93105	1.7224	1.94274	3.01401		PYK1	0.89399	2.22638	0.01853	0.273519	0.0289318
	YJR011C	0.67919	0.48236	0.70981	0.86267	0.61401	0.78486		YJR011C	0.623787	0.753847	0.0712636	0.110488	0.272622

## Sheet: Figure 1g
		WT			pyk1-ts					Mean		SEM		P-value
	Primers	REP 1	REP 2	REP 3	REP 1	REP 2	REP 3		Primers	WT	pyk1-ts	WT	pyk1-ts	pyk1-ts/WT
	TEL-6L	2.40476	2.2021	2.9399	0.992606	1.27627	1.30014		TEL-6L	2.51558	1.18967	0.220076	0.0987741	0.00534015
	TEL-6R	5.82643	5.09253	5.9733	2.2542	1.90875	3.23962		TEL-6R	5.63075	2.46752	0.272434	0.39872	0.00280828
	TEL-8L	2.46245	1.43836	1.43312	0.477134	0.99533	0.678984		TEL-8L	1.77798	0.717149	0.342239	0.150803	0.0470336
	TEL-8R	4.83708	2.31554	2.97387	0.648956	1.35866	1.38097		TEL-8R	3.3755	1.12953	0.755098	0.240372	0.0471405
	TEL-12L	2.15971	2.98436	3.67588	0.523983	1.40588	1.67203		TEL-12L	2.93999	1.20063	0.438243	0.346939	0.0358083
	TEL-12R	1.82249	2.07268	1.40949	1.12501	1.08454	0.966963		TEL-12R	1.76822	1.05884	0.193361	0.0473991	0.0235187
	PYK1	2.61144	3.9759	2.74506	1.55571	1.20525	1.06841		PYK1	3.1108	1.27646	0.434268	0.145107	0.0160464
	YJR011C	0.805037	0.513945	0.42031	0.843683	0.558554	0.574175		YJR011C	0.579764	0.658804	0.115834	0.0925494	0.622211
		WT			ser33Δ					Mean		SEM		P-value
	Primers	REP 1	REP 2	REP 3	REP 1	REP 2	REP 3		Primers	WT	ser33Δ	WT	ser33Δ	ser33Δ/WT
	TEL-6L	2.15274	1.69214	2.33322	0.990266	0.571877	1.20933		TEL-6L	2.05937	0.923825	0.190861	0.186992	0.0131597
	TEL-6R	2.03659	3.28725	2.41787	0.753267	0.895683	1.04339		TEL-6R	2.58057	0.897448	0.370085	0.0837572	0.0113713
	TEL-8L	2.897	2.09589	1.97745	1.01935	1.5291	1.42587		TEL-8L	2.32345	1.32477	0.288809	0.155591	0.0382429
	TEL-8R	1.8254	2.23788	2.00509	1.41895	1.39981	1.54254		TEL-8R	2.02279	1.45377	0.119402	0.044731	0.0111369
	TEL-12L	1.93729	1.54508	1.61346	0.261986	0.553799	0.789556		TEL-12L	1.69861	0.535114	0.120963	0.152583	0.00394138
	TEL-12R	1.46208	1.90566	2.33421	0.808873	0.652632	0.963591		TEL-12R	1.90065	0.808365	0.251774	0.0897666	0.0150195
	PYK1	1.95756	1.52413	1.53416	0.936674	0.728613	0.255648		PYK1	1.67195	0.640312	0.142834	0.201492	0.0139523
	YJR011C	0.600784	0.354415	0.661237	0.690795	0.354095	0.608207		YJR011C	0.538812	0.551032	0.0938356	0.101314	0.933738
		WT			sam1Δ					Mean		SEM		P-value
	Primers	REP 1	REP 2	REP 3	REP 1	REP 2	REP 3		Primers	WT	sam1Δ	WT	sam1Δ	sam1Δ/WT
	TEL-6L	2.15274	2.82529	1.56817	0.932	0.135106	0.55755		TEL-6L	2.18207	0.541552	0.363194	0.230183	0.0188555
	TEL-6R	3.28725	2.17767	2.69862	1.97655	1.54857	1.40965		TEL-6R	2.72118	1.64492	0.320507	0.170593	0.04138
	TEL-8L	1.42159	1.72522	2.29037	0.815556	0.341077	0.792145		TEL-8L	1.81239	0.649593	0.254554	0.154406	0.017458
	TEL-8R	2.23788	1.82706	1.75421	0.974187	0.526198	0.404713		TEL-8R	1.93972	0.635033	0.150558	0.173166	0.00472441
	TEL-12L	1.54508	2.06896	1.93729	0.876695	0.391166	0.616625		TEL-12L	1.85044	0.628162	0.157343	0.140279	0.00439906
	TEL-12R	1.90566	1.70988	1.96889	0.802185	0.531963	0.556362		TEL-12R	1.86147	0.63017	0.0779641	0.0862954	0.000450386
	PYK1	1.80929	1.82702	2.40844	0.428475	1.02289	1.05022		PYK1	2.01492	0.833864	0.196829	0.202848	0.0139346
	YJR011C	0.600784	0.48822	1.06125	0.619824	0.466041	0.980863		YJR011C	0.716752	0.688909	0.175288	0.152578	0.910411

## Sheet: Figure 2b
		WT			H3T11A			sir2Δ					Mean			SEM			P-value
	Primers	REP 1	REP 2	REP 3	REP 1	REP 2	REP 3	REP 1	REP 2	REP 3		Primers	WT	H3T11A	sir2Δ	WT	H3T11A	sir2Δ	H3T11A/WT	sir2Δ/WT
	URA3	1	1	1	2.58866	2.72298	2.41194	4.4984	5.75544	6.31505		URA3	1	2.57453	5.52296	0	0.0900699	0.537149	6.28716e-05	0.0010891
		WT			sam1Δ			shm2Δ					Mean			SEM			P-value
	Primers	REP 1	REP 2	REP 3	REP 1	REP 2	REP 3	REP 1	REP 2	REP 3		Primers	WT	sam1Δ	shm2Δ	WT	sam1Δ	shm2Δ	sam1Δ/WT	shm2Δ/WT
	URA3	1	1	1	1.68216	1.89501	1.61246	1.94896	1.64799	1.81326		URA3	1	1.72987	1.8034	0	0.084981	0.0870243	0.00100967	0.000765154

## Sheet: Figure 2c
		WT			H3T11A			H3T11D			sir2Δ					Mean				SEM				P- value
	Primers	REP 1	REP 2	REP 3	REP 1	REP 2	REP 3	REP 1	REP 2	REP 3	REP 1	REP 2	REP 3		Primers	WT	H3T11A	H3T11D	sir2Δ	WT	H3T11A	H3T11D	sir2Δ	H3T11A/WT	H3T11D/WT	sir2Δ/WT
	YFR057W	1	1	1	2.53608	1.80212	2.15876	1.3818	1.09587	1.38917	2.96609	3.20231	2.25152		YFR057W	1	2.16566	1.28895	2.80664	0	0.211902	0.0965632	0.285814	0.00532489	0.0402468	0.00320475
	COS8	1	1	1	1.76556	1.34912	1.50362	1.20476	1.30043	1.1442	2.20842	1.58006	2.15174		COS8	1	1.53944	1.21647	1.98008	0	0.12154	0.0454789	0.200675	0.0113486	0.00890717	0.00813771
	YCR106W	1	1	1	1.43854	1.34801	1.65175	1.16303	1.26641	1.27517	1.60504	1.58115	1.61393		YCR106W	1	1.47943	1.23487	1.60004	0	0.0900338	0.0360097	0.00978698	0.00598515	0.0028533	4.23895e-07
	SOR1	1	1	1	1.83404	1.71472	1.72197	0.808285	1.29133	1.21081	2.21866	1.82498	2.3178		SOR1	1	1.75691	1.10348	2.12048	0	0.0386216	0.149415	0.150495	3.99759e-05	0.526699	0.00173829
	PHO11	1	1	1	1.73567	1.56796	1.54179	0.652424	0.574139	0.445927	1.69225	1.67777	2.16493		PHO11	1	1.61514	0.557497	1.84498	0	0.060736	0.0601885	0.16003	0.000534969	0.001823	0.00616957
	SEO1	1	1	1	1.30853	1.66841	1.56759	0.831712	0.964349	1.18931	1.52405	2.05496	1.86837		SEO1	1	1.51484	0.995124	1.81579	0	0.107183	0.104371	0.155499	0.00862681	0.96498	0.00631317

## Sheet: Figure 2d
		WT			pyk1-ts			sir2Δ					Mean			SEM			P-value
	Primers	REP 1	REP 2	REP 3	REP 1	REP 2	REP 3	REP 1	REP 2	REP 3		Primers	WT	pyk1-ts	sir2Δ	WT	pyk1-ts	sir2Δ	pyk1-ts/WT	sir2Δ/WT
	YFR057W	1	1	1	1.63358	1.87878	1.9194	3.08034	2.3306	2.25152		YFR057W	1	1.81058	2.55415	0	0.0892772	0.26408	0.000815815	0.00416703
	COS8	1	1	1	1.27172	1.7645	1.80193	2.27046	2.30617	2.48759		COS8	1	1.61272	2.35474	0	0.170841	0.0672215	0.0230341	3.5782e-05
	YCR106W	1	1	1	1.24659	1.28757	1.33592	1.42669	1.36885	1.35128		YCR106W	1	1.29003	1.38227	0	0.0258179	0.0227813	0.000357668	7.39203e-05
	SOR1	1	1	1	1.96397	1.27174	1.67168	2.25795	1.98262	2.82513		SOR1	1	1.6358	2.35523	0	0.200634	0.248029	0.0338919	0.00545581
	PHO11	1	1	1	2.30198	1.57274	2.77817	2.2347	2.57179	2.01377		PHO11	1	2.21763	2.27342	0	0.350523	0.162247	0.0254964	0.00142356
	SEO1	1	1	1	1.43814	1.31973	1.33344	1.77654	1.32254	1.53956		SEO1	1	1.36377	1.54621	0	0.0373954	0.1311	0.000625351	0.0140725

## Sheet: Figure 2e
		WT			ser33Δ			sir2Δ					Mean			SEM			P-value
	Primers	REP 1	REP 2	REP 3	REP 1	REP 2	REP 3	REP 1	REP 2	REP 3		Primers	WT	ser33Δ	sir2Δ	WT	ser33Δ	sir2Δ	ser33Δ/WT	sir2Δ/WT
	YFR057W	1	1	1	1.39307	1.37825	1.43305	3.58046	2.27797	3.23716		YFR057W	1	1.40146	3.03187	0	0.0163661	0.389756	1.639e-05	0.00645759
	COS8	1	1	1	1.36782	1.4189	1.57056	2.13717	2.23218	1.83955		COS8	1	1.45242	2.06963	0	0.0608797	0.118268	0.00175052	0.000828108
	YCR106W	1	1	1	1.37629	1.33547	1.34361	1.55812	1.33277	1.36882		YCR106W	1	1.35179	1.41991	0	0.012473	0.0698881	9.40309e-06	0.00386301
	SOR1	1	1	1	1.42121	1.64158	1.37684	2.20475	1.77935	2.58071		SOR1	1	1.47987	2.18827	0	0.0818604	0.23148	0.00422723	0.00682253
	PHO11	1	1	1	1.19198	1.41729	1.17279	2.05515	2.27099	2.27238		PHO11	1	1.26069	2.19951	0	0.0784968	0.0721779	0.0293509	7.67976e-05
	SEO1	1	1	1	1.4013	1.49374	1.27474	1.55873	1.77654	1.53956		SEO1	1	1.38992	1.62494	0	0.0634752	0.0760003	0.00356098	0.00119235

## Sheet: Figure 2f
		WT			WT+serine			H3T11A			H3T11A+serine			sir2Δ			sir2Δ+serine					Mean						SEM						P-value
	Primers	REP 1	REP 2	REP 3	REP 1	REP 2	REP 3	REP 1	REP 2	REP 3	REP 1	REP 2	REP 3	REP 1	REP 2	REP 3	REP 1	REP 2	REP 3		Primers	WT	WT+serine	H3T11A	H3T11A+serine	sir2Δ	sir2Δ+serine	WT	WT+serine	H3T11A	H3T11A+serine	sir2Δ	sir2Δ+serine	WT+serine/WT	WT+serine/H3T11A+serine	WT+serine/sir2Δ+serine
	COS8	1	1	1	0.708697	0.809103	0.803132	1.50407	1.46547	1.35013	1.12519	1.04086	1.32077	1.66328	2.05288	1.36982	1.43279	1.81627	1.47881		COS8	1	0.773644	1.43989	1.16227	1.69533	1.57595	0	0.0325192	0.0462425	0.0829024	0.197833	0.120892	0.00223885	0.0120242	0.00304541
	SOR1	1	1	1	0.821114	0.751085	0.848375	1.27573	1.14854	1.28857	1.77078	1.32208	1.55721	1.35605	1.64429	1.22977	1.24267	1.21719	1.19906		SOR1	1	0.806858	1.23761	1.55002	1.41003	1.21964	0	0.0289758	0.0446923	0.129579	0.122669	0.0126514	0.00263196	0.00500188	0.00019869
	SEO1	1	1	1	0.857573	0.681413	0.850123	1.42225	1.83817	1.23512	1.25509	1.69177	1.14332	1.27183	1.31778	1.22488	1.19527	1.20769	1.34436		SEO1	1	0.79637	1.49851	1.36339	1.2715	1.24911	0	0.0575185	0.178213	0.167327	0.0268172	0.0477594	0.024008	0.0327553	0.00375312

## Sheet: Figure 2h
		WT			H3T11A					Mean		SEM		P-value
	Primers	Rep1	Rep2	Rep3	Rep1	Rep2	Rep3		Primers	WT	H3T11A	WT	H3T11A	H3T11A/WT
	1K	1	1	1	0.73956	0.594698	0.456845		1K	1	0.597034	0	0.0816213	0.00783347
	2.5K	0.0652834	0.113744	0.0784025	0.0324137	0.0801727	0.0616699		2.5K	0.0858101	0.0580854	0.0144715	0.0139028	0.239261
	5K	0.0352271	0.0638974	0.069115	0.0221943	0.0548958	0.0522084		5K	0.0560798	0.0430995	0.0105346	0.0104813	0.431707
	7.5K	0.0086465	0.0213864	0.0296763	0.0081925	0.0202636	0.0229345		7.5K	0.0199031	0.0171302	0.00611592	0.00453488	0.734151
	15K	0.01181	0.0292111	0.0349719	0.0099689	0.0246572	0.0288765		15K	0.025331	0.0211675	0.00696203	0.00573026	0.668265

## Sheet: Figure 2i
		WT			pyk1-ts					Mean		SEM		P-value
	Primers	Rep1	Rep2	Rep3	Rep1	Rep2	Rep3		Primers	WT	pyk1-ts	WT	pyk1-ts	pyk1-ts/WT
	1K	1	1	1	0.42165	0.140418	0.388856		1K	1	0.316974	0	0.0887845	0.00153585
	2.5K	0.506124	0.274714	0.496701	0.465867	0.101755	0.464974		2.5K	0.425846	0.344199	0.0756152	0.121222	0.598259
	5K	0.159454	0.178416	0.210783	0.0893927	0.0183365	0.0769379		5K	0.182884	0.0615557	0.0149847	0.0219067	0.0102506
	7.5K	0.143515	0.16319	0.165203	0.0990709	0.0740097	0.103463		7.5K	0.157303	0.0921813	0.00691819	0.00917383	0.00477941
	15K	0.263371	0.1598	0.255433	0.171878	0.0507547	0.116721		15K	0.226201	0.113118	0.0332795	0.0350116	0.0792876
		WT			ser33Δ					Mean		SEM		P-value
	Primers	Rep1	Rep2	Rep3	Rep1	Rep2	Rep3		Primers	WT	ser33Δ	WT	ser33Δ	ser33Δ/WT
	1K	1	1	1	0.364118	0.582304	0.79666		1K	1	0.581028	0	0.124866	0.0284264
	2.5K	0.161281	0.156444	0.103025	0.0532252	0.0851186	0.091411		2.5K	0.14025	0.0765849	0.0186648	0.0118203	0.0449362
	5K	0.0457867	0.0519606	0.0502697	0.0197879	0.0316452	0.0248846		5K	0.049339	0.0254392	0.001842	0.00343412	0.00358234
	7.5K	0.0244388	0.0182398	0.0135347	0.0072093	0.0115292	0.0135923		7.5K	0.0187378	0.0107769	0.00315757	0.00188061	0.0962288
	15K	0.0229594	0.0247728	0.0231434	0.009279	0.0148392	0.0128792		15K	0.0236252	0.0123325	0.000576253	0.0016282	0.00282768

## Sheet: Figure 2j
		WT			H3T11A					Mean		SEM		P-value
	Primers	Rep1	Rep2	Rep3	Rep1	Rep2	Rep3		Primers	WT	H3T11A	WT	H3T11A	H3T11A/WT
	1K	1	1	1	2.42308	2.8514	2.01692		1K	1	2.43047	0	0.240924	0.0040345
	2.5K	2.39643	2.07009	2.25424	4.78181	5.05255	3.24591		2.5K	2.24025	4.36009	0.0944642	0.562546	0.0205415
	5K	4.16904	2.32178	3.7427	6.18438	4.36892	5.50332		5K	3.41117	5.35221	0.558429	0.529496	0.0651973
	7.5K	3.82705	2.16133	4.32163	5.72628	4.82707	4.66913		7.5K	3.43667	5.07416	0.653456	0.32923	0.0888285
	15K	4.77388	4.77047	5.18462	8.68144	7.5533	7.8725		15K	4.90965	8.03574	0.137485	0.335739	0.0009972

[truncated: 34 more sheets: Figure 3a, Figure 3b, Figure 3c, Figure 3d, Figure 3e, Figure 4a, Figure 4b, Figure 4c, Figure 4d, Figure 4e, Figure 4f, Figure 4g, Figure 4h, Figure 5b, Figure 5d, Figure 5e, Figure 5f, Figure 5g, Figure 5h, Figure 5i …]
