# Supplementary material for: Metabolic regulation of telomere silencing by SESAME complex-catalyzed H3T11 phosphorylation
Source: Nat Commun. 2021 Jan 26;12:594. doi: 10.1038/s41467-020-20711-1 (PMC7838282; doi:10.1038/s41467-020-20711-1)
Supplement: Supplementary file 3 — Source Data [file 41467_2020_20711_MOESM3_ESM.zip › Source data files for Supplementary Figures.xlsx]

## Sheet: Figure S1c
		WT			set1Δ				Mean		SEM		P-value
	Primers	Rep1	Rep2	Rep3	Rep1	Rep2	Rep3		WT	set1Δ	WT	set1Δ	set1Δ/WT
	TEL-6L	1	1	1	1.08433	1.04258	1.0614		1	1.06277	0	0.0120731	0.00651914
	TEL-6R	1	1	1	1.08645	1.02401	1.07459		1	1.06168	0	0.0191441	0.0322209
	TEL-8L	1	1	1	0.990404	1.09762	0.957799		1	1.01527	0	0.0422342	0.735916
	TEL-8R	1	1	1	1.02677	0.966853	0.999971		1	0.997865	0	0.017329	0.907904
	TEL-12L	1	1	1	0.886439	0.977786	0.976402		1	0.946876	0	0.0302211	0.153602
	TEL-12R	1	1	1	0.998638	1.12144	0.983379		1	1.03448	0	0.0436985	0.47417
	PYK1	1	1	1	0.66961	0.515846	0.521528		1	0.568995	0	0.0503344	0.00102138
		WT			H3K4A					Mean		SEM		P-value
	Primers	Rep1	Rep2	Rep3	Rep1	Rep2	Rep3		Primers	WT	H3K4A	WT	H3K4A	H3K4/WT
	TEL-6L	1	1	1	1.06566	1.01329	1.03227		TEL-6L	1	1.03707	0	0.0153065	0.0725992
	TEL-6R	1	1	1	0.954376	0.943277	1.15936		TEL-6R	1	1.019	0	0.0702506	0.800146
	TEL-8L	1	1	1	1.05783	1.00576	1.0427		TEL-8L	1	1.03543	0	0.0154639	0.0837659
	TEL-8R	1	1	1	1.12104	0.941416	0.962718		TEL-8R	1	1.00839	0	0.0566587	0.889431
	TEL-12L	1	1	1	1.03588	1.04334	1.06038		TEL-12L	1	1.04653	0	0.00725162	0.00303096
	TEL-12R	1	1	1	1.03353	0.97205	0.976214		TEL-12R	1	0.993931	0	0.0198354	0.774892
	PYK1	1	1	1	0.392082	0.37295	0.675577		PYK1	1	0.480203	0	0.0978429	0.00603573

## Sheet: Figure S1d
		Pyk1-FLAG			set1Δ Pyk1-FLAG					Mean		SEM		P-value
	Primers	Rep1	Rep2	Rep3	Rep1	Rep2	Rep3		Primers	Pyk1-FLAG	set1Δ Pyk1-FLAG	Pyk1-FLAG	set1Δ Pyk1-FLAG	set1Δ Pyk1-FLAG/Pyk1-FLAG
	TEL-6L	1	1	1	1.49927	1.82488	1.49492		TEL-6L	1	1.60636	0	0.109267	0.00515913
	TEL-6R	1	1	1	2.23955	1.56457	1.94742		TEL-6R	1	1.91718	0	0.195435	0.00935692
	TEL-8L	1	1	1	1.80773	1.50146	1.80467		TEL-8L	1	1.70462	0	0.101583	0.00226836
	TEL-8R	1	1	1	2.08657	1.92166	1.71067		TEL-8R	1	1.9063	0	0.108784	0.00113427
	TEL-12L	1	1	1	1.81544	1.97746	1.84481		TEL-12L	1	1.87924	0	0.0498377	6.06334e-05
	TEL-12R	1	1	1	1.91166	2.20478	1.64407		TEL-12R	1	1.92017	0	0.16192	0.00473328
	PYK1	1	1	1	0.786547	0.5976	0.771174		PYK1	1	0.71844	0	0.0605828	0.00967942
		Ser33-FLAG			set1Δ Ser33-FLAG					Mean		SEM		P-value
	Primers	Rep1	Rep2	Rep3	Rep1	Rep2	Rep3		Primers	Ser33-FLAG	set1Δ Ser33-FLAG	Ser33-FLAG	set1Δ Ser33-FLAG	set1Δ Ser33-FLAG/Ser33-FLAG
	TEL-6L	1	1	1	1.97524	1.55477	1.75247		TEL-6L	1	1.76082	0	0.121452	0.00331309
	TEL-6R	1	1	1	1.1921	0.995034	0.993742		TEL-6R	1	1.06029	0	0.065906	0.41204
	TEL-8L	1	1	1	1.17684	0.967054	0.947092		TEL-8L	1	1.03033	0	0.0734814	0.700966
	TEL-8R	1	1	1	1.34109	1.25256	1.4151		TEL-8R	1	1.33625	0	0.0469831	0.00201728
	TEL-12L	1	1	1	0.912288	0.879189	1.01813		TEL-12L	1	0.936534	0	0.0418995	0.204415
	TEL-12R	1	1	1	1.88606	1.56334	1.6801		TEL-12R	1	1.70983	0	0.0943415	0.00167051
	PYK1	1	1	1	0.587028	0.667619	0.568078		PYK1	1	0.607575	0	0.0305162	0.000210833
		Sam1-FLAG			set1Δ Sam1-FLAG					Mean		SEM		P-value
	Primers	Rep1	Rep2	Rep3	Rep1	Rep2	Rep3		Primers	Sam1-FLAG	set1Δ Sam1-FLAG	Sam1-FLAG	set1Δ Sam1-FLAG	set1Δ Sam1-FLAG/Sam1-FLAG
	TEL-6L	1	1	1	1.62775	1.44463	1.56761		TEL-6L	1	1.54666	0	0.0538912	0.000531757
	TEL-6R	1	1	1	1.63632	1.87655	1.47997		TEL-6R	1	1.66428	0	0.115333	0.00450778
	TEL-8L	1	1	1	1.67939	1.40295	1.65506		TEL-8L	1	1.57913	0	0.0883724	0.00280368
	TEL-8R	1	1	1	1.09313	0.876156	1.08983		TEL-8R	1	1.0197	0	0.0717796	0.797302
	TEL-12L	1	1	1	1.89393	1.59159	1.40594		TEL-12L	1	1.63049	0	0.142207	0.0113901
	TEL-12R	1	1	1	1.43664	1.50989	1.52949		TEL-12R	1	1.49201	0	0.0282577	6.3875e-05
	PYK1	1	1	1	0.30572	0.559643	0.45987		PYK1	1	0.441744	0	0.0738594	0.00164206

## Sheet: Figure S2b
		WT			H3T11A			sir2Δ					Mean			SEM			P-value
	Primers	Rep1	Rep2	Rep3	Rep1	Rep2	Rep3	Rep1	Rep2	Rep3		Primers	WT	H3T11A	sir2Δ	WT	H3T11A	sir2Δ	H3T11A/WT	sir2Δ/WT
	ADE2	1	1	1	1.29562	1.54338	1.45137	1.93143	2.06067	2.42786		ADE2	1	1.43012	2.13999	0	0.0723057	0.148695	0.00400664	0.00155604

## Sheet: Figure S2c
		WT			sam1∆			shm2∆					Mean			SEM			P-value
	Primers	Rep1	Rep2	Rep3	Rep1	Rep2	Rep3	Rep1	Rep2	Rep3		Primers	WT	sam1Δ	shm2Δ	WT	sam1Δ	shm2Δ	sam1Δ/WT	shm2Δ/WT
	COS8	1	1	1	1.67405	2.27693	1.43597	1.54132	1.79064	2.39783		COS8	1	1.79565	1.90993	0	0.250262	0.254345	0.0335585	0.0232187
	YFR057W	1	1	1	1.63387	1.86654	1.45058	1.57207	1.65435	1.82915		YFR057W	1	1.65033	1.68519	0	0.120361	0.0757973	0.00568027	0.000829662
	SOR1	1	1	1	1.67405	2.27693	1.72096	1.75704	1.43943	2.09181		SOR1	1	1.89065	1.76276	0	0.193615	0.188347	0.0100302	0.015479
	AED2	1	1	1	1.8343	1.52611	1.67142	5.00142	4.0021	3.56615		AED2	1	1.67728	4.18989	0	0.0890138	0.424832	0.00160134	0.00168358
	IRC7	1	1	1	2.89236	2.29106	2.38777	1.35071	1.88773	1.58135		IRC7	1	2.52373	1.6066	0	0.186416	0.155536	0.00121986	0.0175409

## Sheet: Figure S2d
		WT H3			H3T11A			H3T11A ser33∆			H3T11A shm2∆					Mean				SEM				P-value
	Primers	Rep1	Rep2	Rep3	Rep1	Rep2	Rep3	Rep1	Rep2	Rep3	Rep1	Rep2	Rep3		Primers	WT H3	H3T11A	H3T11A ser33∆	H3T11A shm2∆	WT H3	H3T11A	H3T11A ser33∆	H3T11A shm2∆	H3T11A	H3T11A ser33∆	H3T11A shm2∆
	YFR057W	1	1	1	1.62037	1.68699	1.57766	1.54205	1.79232	1.77646	1.37414	1.921	1.75919		YFR057W	1	1.62834	1.70361	1.68478	0	0.0318128	0.080911	0.162189	3.87612e-05	0.000962727	0.013455
	SOR1	1	1	1	2.09482	1.76499	1.70333	1.61828	1.68091	1.83025	1.61059	1.66941	1.71036		SOR1	1	1.85438	1.70982	1.66345	0	0.121531	0.0628751	0.0289561	0.00215712	0.000350831	2.14971e-05
	COS8	1	1	1	1.80205	1.6405	1.8061	1.27035	1.9197	1.55209	1.4462	2.06953	1.69597		COS8	1	1.74955	1.58072	1.73723	0	0.0545402	0.187997	0.181117	0.00016242	0.0366115	0.0152169

## Sheet: Figure S2e
	H3pT11/H3	WT				H3pT11/H3	WT
	Serine	Rep1	Rep2	Rep3		Serine	Mean	SEM	P-value
	0mM	1	1	1		0mM	1	0
	50mM	1.47609	1.32228	1.44991		50mM	1.41609	0.0475121	0.000937062
	100mM	1.97792	1.85587	2.66563		100mM	2.16648	0.252053	0.0430037

## Sheet: Figure S2f
		Control			serine			glycine					Mean			SEM			P- value
	Primers	Rep1	Rep2	Rep3	Rep1	Rep2	Rep3	Rep1	Rep2	Rep3		Primers	Control	serine	glycine	Control	serine	glycine	serine/Control	glycine/Control
	SOR1	1	1	1	0.912941	0.908111	0.774863	1.41162	1.07299	0.922531		SOR1	1	0.865305	1.13571	0	0.0452424	0.144629	0.0408525	0.401192
	COS8	1	1	1	0.828686	0.784795	0.774863	0.960684	0.925007	0.922531		COS8	1	0.796115	0.936074	0	0.016536	0.0123258	0.000248611	0.00657747
	PHO11	1	1	1	0.809402	0.802129	0.734649	0.792542	0.865528	1.15035		PHO11	1	0.78206	0.936139	0	0.0237982	0.109157	0.000789265	0.589933
	SEO1	1	1	1	0.767992	0.793939	0.745121	0.851285	1.07849	1.02259		SEO1	1	0.769018	0.984123	0	0.0141019	0.0683512	8.1327e-05	0.827719

## Sheet: Figure S3c
		H3pT11/H3	WT			Δsir2				H3pT11/H3	Mean		SEM		P-value
		Primers	Rep1	Rep2	Rep3	Rep1	Rep2	Rep3		Primers	WT	Δsir2	WT	Δsir2	Δsir2/WT
		TEL-6L	1	1	1	0.949414	1.05598	1.01077		TEL-6L	1	1.00539	0	0.0308794	0.869979
		TEL-6R	1	1	1	0.936525	0.958331	0.96114		TEL-6R	1	0.951999	0	0.00777946	0.00350332
		TEL-8L	1	1	1	1.25249	0.972339	1.14677		TEL-8L	1	1.12387	0	0.0816788	0.203988
		TEL-8R	1	1	1	0.887605	1.01292	0.863702		TEL-8R	1	0.921408	0	0.0462715	0.164645
		TEL-12L	1	1	1	0.967812	0.918574	1.02151		TEL-12L	1	0.9693	0	0.0297257	0.360062
		TEL-12R	1	1	1	0.984585	1.07374	0.979653		TEL-12R	1	1.01266	0	0.0305736	0.700058

## Sheet: Figure S3d
	ChIP:(Sir2-FLAG/input)	WT			H3T11A				ChIP:(Sir2-FLAG/input)	Mean		SEM		P-value
	Primers	Rep1	Rep2	Rep3	Rep1	Rep2	Rep3		Primers	WT	H3T11A	WT	H3T11A	H3T11A/WT
	TEL-6L	1	1	1	0.785578	0.480123	0.62966		TEL-6L	1	0.631787	0	0.0881836	0.0139687
	TEL-6R	1	1	1	0.697163	0.358734	0.539716		TEL-6R	1	0.531871	0	0.0977745	0.0087253
	TEL-8L	1	1	1	0.789893	0.421596	0.576529		TEL-8L	1	0.596006	0	0.106763	0.0193686
	TEL-8R	1	1	1	0.655042	0.542628	0.59965		TEL-8R	1	0.599107	0	0.0324521	0.000246758
	TEL-12L	1	1	1	0.842817	0.446515	0.641025		TEL-12L	1	0.643452	0	0.114409	0.0356495
	TEL-12R	1	1	1	0.592659	0.467453	0.536288		TEL-12R	1	0.532133	0	0.0362035	0.000206788
	ChIP:(Sir2-Myc/input)	WT			pyk1-ts				ChIP:(Sir2-Myc/input)	Mean		SEM		P-value
	Primers	Rep1	Rep2	Rep3	Rep1	Rep2	Rep3		Primers	WT	pyk1-ts	WT	pyk1-ts	pyk1-ts/WT
	TEL-6L	1	1	1	0.455913	0.445518	0.580176		TEL-6L	1	0.493869	0	0.0432577	0.000305138
	TEL-6R	1	1	1	0.210549	0.578698	0.266617		TEL-6R	1	0.351955	0	0.114521	0.00480686
	TEL-8L	1	1	1	0.0391884	0.4178	0.180249		TEL-8L	1	0.212412	0	0.110472	0.00204669
	TEL-8R	1	1	1	0.249529	1.01848	0.279236		TEL-8R	1	0.515749	0	0.251512	0.126489
	TEL-12L	1	1	1	0.178842	0.677496	0.24304		TEL-12L	1	0.366459	0	0.156619	0.0155382
	TEL-12R	1	1	1	0.157175	0.472559	0.16455		TEL-12R	1	0.264761	0	0.103921	0.00210625
	ChIP:(Sir2-FLAG/input)	WT			ser33Δ				ChIP:(Sir2-FLAG/input)	Mean		SEM		P-value
	Primers	Rep1	Rep2	Rep3	Rep1	Rep2	Rep3		Primers	WT	ser33Δ	WT	ser33Δ	ser33Δ/WT
	TEL-6L	1	1	1	0.668135	0.51046	0.472443		TEL-6L	1	0.550346	0	0.0599085	0.00168604
	TEL-6R	1	1	1	0.744712	0.439682	0.694841		TEL-6R	1	0.626412	0	0.0944681	0.0167526
	TEL-8L	1	1	1	0.781778	0.676256	0.454161		TEL-8L	1	0.637398	0	0.0965498	0.0198506
	TEL-8R	1	1	1	0.978334	0.944361	0.341871		TEL-8R	1	0.754856	0	0.206725	0.30131
	TEL-12L	1	1	1	0.385927	0.639005	0.621258		TEL-12L	1	0.54873	0	0.0815625	0.00521492
	TEL-12R	1	1	1	0.784792	0.857737	0.518464		TEL-12R	1	0.720331	0	0.103107	0.053403

## Sheet: Figure S3e
	ChIP:(Sir2-FLAG/input)	WTH3			H3T11A				ChIP:(Sir2-FLAG/input)	Mean		SEM		P-value
	Primers	Rep1	Rep2	Rep3	Rep1	Rep2	Rep3		Primers	WT	H3T11A	WT	H3T11A	H3T11A/WT
	COS8	1	1	1	0.709108	0.70169	0.745226		COS8	1	0.718675	0	0.0134473	3.08507e-05
	YCR106W	1	1	1	0.688953	0.609929	0.474679		YCR106W	1	0.591187	0	0.0625614	0.00283363
	SOR1	1	1	1	0.687869	0.580178	0.728066		SOR1	1	0.665371	0	0.0441487	0.00162473
	PHO11	1	1	1	0.42686	0.777787	0.737685		PHO11	1	0.647444	0	0.110898	0.0335639
	SEO1	1	1	1	0.749371	0.794628	0.686094		SEO1	1	0.743364	0	0.0314746	0.00123136
	YFR057W	1	1	1	0.764158	0.522454	0.736136		YFR057W	1	0.674249	0	0.0763275	0.0129728
	ChIP:(Sir2-Myc/input)	WT			pyk1-ts				ChIP:(Sir2-Myc/input)	Mean		SEM		P-value
	Primers	Rep1	Rep2	Rep3	Rep1	Rep2	Rep3		Primers	WT	pyk1-ts	WT	pyk1-ts	pyk1-ts/WT
	COS8	1	1	1	0.171022	0.430119	0.424311		COS8	1	0.341817	0	0.0854139	0.00152626
	YCR106W	1	1	1	0.142254	0.390451	0.37361		YCR106W	1	0.302105	0	0.0800732	0.000954456
	SOR1	1	1	1	0.0776662	0.352955	0.415687		SOR1	1	0.282103	0	0.10381	0.00229414
	PHO11	1	1	1	0.177291	0.461037	0.532235		PHO11	1	0.390188	0	0.108414	0.00491274
	SEO1	1	1	1	0.581351	0.748541	0.510224		SEO1	1	0.613372	0	0.0706345	0.00542125
	YFR057W	1	1	1	0.0774322	0.246541	0.206317		YFR057W	1	0.176764	0	0.0510051	8.61932e-05
	ChIP:(Sir2-FLAG/input)	WT			ser33Δ				ChIP:(Sir2-FLAG/input)	Mean		SEM		P-value
	Primers	Rep1	Rep2	Rep3	Rep1	Rep2	Rep3		Primers	WT	ser33Δ	WT	ser33Δ	ser33Δ/WT
	COS8	1	1	1	0.400124	0.143067	0.71776		COS8	1	0.420317	0	0.166206	0.0251746
	YCR106W	1	1	1	0.815845	0.57141	0.620294		YCR106W	1	0.669183	0	0.0746765	0.011422
	SOR1	1	1	1	0.627454	0.359253	0.621409		SOR1	1	0.536039	0	0.0884102	0.00630652
	PHO11	1	1	1	0.426898	0.279879	0.300773		PHO11	1	0.33585	0	0.0459217	0.000132875
	SEO1	1	1	1	0.602235	0.300972	0.466853		SEO1	1	0.456686	0	0.0871156	0.00336771
	YFR057W	1	1	1	0.650895	0.726877	0.775858		YFR057W	1	0.717876	0	0.0363534	0.00148581

[truncated: 19 more sheets: Figure S3f, Figure S3g, Figure S3h, Figure S4a, Figure S4b, Figure S4c, Figure S4d, Figure S5a, Figure S5b, Figure S5c, Figure S5d, Figure S5e, Figure S6a, Figure S6b, Figure S6c, Figure S6d, Figure S6e, Figure S7a, Figure S7c]
